# Supplementary material for: Chemical and Sensory Profile of Grape Distillates Aged in Quercus alba Casks Previously Used for Sherry Wine or Brandy
Source: Molecules. 2024 Nov 9;29(22):5303. doi: 10.3390/molecules29225303 (PMC11596441; doi:10.3390/molecules29225303)
Supplement: Supplementary file 1 [file molecules-29-05303-s001.zip]

Archive with 1 entries (1 files):
- molecules-3260605-supplementary.pdf
